# Supplementary material for: Investigating cellular and molecular mechanisms of neurogenesis in Capitella teleta sheds light on the ancestor of Annelida
Source: BMC Evol Biol. 2020 Jul 14;20:84. doi: 10.1186/s12862-020-01636-1 (PMC7362552; doi:10.1186/s12862-020-01636-1)
Supplement: Supplementary file 3 — Additional file 3: Table S7. Detailed EdU pulse-chase counts in the anterior neuroectoderm across 0–48 h. [file 12862_2020_1636_MOESM3_ESM.xlsx]

## Sheet: Head_analysis
Mother ID	Time (h)	Animal	Depth	Side	#EdU	#Hoescht	#EdU/#Hoescht
M1	0	T01	z1	L	15	55	0.272727
M1	0	T01	z1	R	7	47	0.148936
M1	0	T02	z1	L	9	36	0.25
M1	0	T02	z1	R	6	40	0.15
M1	0	T03	z1	L	23	66	0.348485		z1 =	ROI 1
M1	0	T03	z1	R	27	74	0.364865		z2 =	ROI 2
M1	0	T04	z1	L	14	46	0.304348		z3 =	ROI 3
M1	0	T04	z1	R	12	39	0.307692		z4 =	ROI 4
M1	0	T05	z1	L	29	80	0.3625
M1	0	T05	z1	R	30	80	0.375
M1	0	T06	z1	L	20	74	0.27027
M1	0	T06	z1	R	14	62	0.225806
M2	0	T01	z1	L	16	52	0.307692
M2	0	T01	z1	R	9	45	0.2
M2	0	T02	z1	L	13	56	0.232143
M2	0	T02	z1	R	7	42	0.166667
M2	0	T03	z1	L	17	56	0.303571
M2	0	T03	z1	R	9	57	0.157895
M2	0	T04	z1	L	18	57	0.315789
M2	0	T04	z1	R	5	35	0.142857
M2	0	T05	z1	L	19	59	0.322034
M2	0	T05	z1	R	17	57	0.298246					√
M2	0	T06	z1	L	17	53	0.320755
M2	0	T06	z1	R	12	52	0.230769
M3	0	T01	z1	L	12	49	0.244898
M3	0	T01	z1	R	15	55	0.272727
M3	0	T02	z1	L	18	54	0.333333
M3	0	T02	z1	R	15	54	0.277778
M3	0	T03	z1	L	13	47	0.276596
M3	0	T03	z1	R	10	53	0.188679
M3	0	T04	z1	L	11	41	0.268293
M3	0	T04	z1	R	13	49	0.265306
M3	0	T05	z1	L	16	56	0.285714
M3	0	T05	z1	R	12	56	0.214286
M3	0	T06	z1	L	13	52	0.25
M3	0	T06	z1	R	16	61	0.262295
M1	0	T01	z2	L	28	69	0.405797
M1	0	T01	z2	R	21	70	0.3
M1	0	T02	z2	L	12	48	0.25
M1	0	T02	z2	R	16	49	0.326531
M1	0	T03	z2	L	6	63	0.0952381
M1	0	T03	z2	R	8	68	0.117647
M1	0	T04	z2	L	11	50	0.22
M1	0	T04	z2	R	17	57	0.298246
M1	0	T05	z2	L	5	74	0.0675676
M1	0	T05	z2	R	8	83	0.0963855
M1	0	T06	z2	L	7	80	0.0875
M1	0	T06	z2	R	4	82	0.0487805
M2	0	T01	z2	L	28	84	0.333333
M2	0	T01	z2	R	27	87	0.310345
M2	0	T02	z2	L	32	90	0.355556
M2	0	T02	z2	R	21	79	0.265823
M2	0	T03	z2	L	28	94	0.297872
M2	0	T03	z2	R	22	94	0.234043
M2	0	T04	z2	L	32	96	0.333333
M2	0	T04	z2	R	21	85	0.247059
M2	0	T05	z2	L	28	89	0.314607
M2	0	T05	z2	R	22	80	0.275
M2	0	T06	z2	L	28	87	0.321839
M2	0	T06	z2	R	23	82	0.280488
M3	0	T01	z2	L	19	76	0.25
M3	0	T01	z2	R	21	78	0.269231
M3	0	T02	z2	L	18	72	0.25
M3	0	T02	z2	R	14	68	0.205882
M3	0	T03	z2	L	16	65	0.246154
M3	0	T03	z2	R	21	67	0.313433
M3	0	T04	z2	L	23	71	0.323944
M3	0	T04	z2	R	21	63	0.333333
M3	0	T05	z2	L	18	73	0.246575
M3	0	T05	z2	R	16	62	0.258065
M3	0	T06	z2	L	16	58	0.275862
M3	0	T06	z2	R	12	57	0.210526
M1	0	T01	z3	L	6	75	0.08
M1	0	T01	z3	R	8	82	0.097561
M1	0	T02	z3	L	3	72	0.0416667
M1	0	T02	z3	R	2	81	0.0246914
M1	0	T03	z3	L	2	70	0.0285714
M1	0	T03	z3	R	7	56	0.125
M1	0	T04	z3	L	9	83	0.108434
M1	0	T04	z3	R	7	68	0.102941
M1	0	T05	z3	L	4	25	0.16
M1	0	T05	z3	R	2	27	0.0740741
M1	0	T06	z3	L	4	68	0.0588235
M1	0	T06	z3	R	1	57	0.0175439
M2	0	T01	z3	L	16	98	0.163265
M2	0	T01	z3	R	14	91	0.153846
M2	0	T02	z3	L	16	96	0.166667
M2	0	T02	z3	R	18	103	0.174757
M2	0	T03	z3	L	11	77	0.142857
M2	0	T03	z3	R	13	68	0.191176
M2	0	T04	z3	L	13	75	0.173333
M2	0	T04	z3	R	21	82	0.256098
M2	0	T05	z3	L	12	79	0.151899
M2	0	T05	z3	R	9	62	0.145161
M2	0	T06	z3	L	12	76	0.157895
M2	0	T06	z3	R	14	67	0.208955
M3	0	T01	z3	L	12	71	0.169014
M3	0	T01	z3	R	11	75	0.146667
M3	0	T02	z3	L	12	63	0.190476
M3	0	T02	z3	R	11	67	0.164179
M3	0	T03	z3	L	10	62	0.16129
M3	0	T03	z3	R	8	67	0.119403
M3	0	T04	z3	L	10	68	0.147059
M3	0	T04	z3	R	12	65	0.184615
M3	0	T05	z3	L	14	56	0.25
M3	0	T05	z3	R	12	50	0.24
M3	0	T06	z3	L	12	63	0.190476
M3	0	T06	z3	R	11	48	0.229167
M1	0	T01	z4	L	3	63	0.047619
M1	0	T01	z4	R	5	72	0.0694444
M1	0	T02	z4	L	0	56	0
M1	0	T02	z4	R	0	49	0
M1	0	T03	z4	L	1	29	0.0344828
M1	0	T03	z4	R	1	21	0.047619
M1	0	T04	z4	L	3	68	0.0441176
M1	0	T04	z4	R	0	52	0
M1	0	T05	z4	L	0	12	0
M1	0	T05	z4	R	0	18	0
M1	0	T06	z4	L	2	14	0.142857
M1	0	T06	z4	R	1	23	0.0434783
M2	0	T01	z4	L	12	63	0.190476
M2	0	T01	z4	R	8	50	0.16
M2	0	T02	z4	L	7	52	0.134615
M2	0	T02	z4	R	9	50	0.18
M2	0	T03	z4	L	5	43	0.116279
M2	0	T03	z4	R	7	48	0.145833
M2	0	T04	z4	L	10	46	0.217391
M2	0	T04	z4	R	7	47	0.148936
M2	0	T05	z4	L	5	42	0.119048
M2	0	T05	z4	R	8	47	0.170213
M2	0	T06	z4	L	5	41	0.121951
M2	0	T06	z4	R	6	49	0.122449
M3	0	T01	z4	L	11	53	0.207547
M3	0	T01	z4	R	10	36	0.277778
M3	0	T02	z4	L	11	42	0.261905
M3	0	T02	z4	R	9	52	0.173077
M3	0	T03	z4	L	7	41	0.170732
M3	0	T03	z4	R	7	54	0.12963
M3	0	T04	z4	L	9	42	0.214286
M3	0	T04	z4	R	5	38	0.131579
M3	0	T05	z4	L	8	40	0.2
M3	0	T05	z4	R	5	37	0.135135
M3	0	T06	z4	L	6	31	0.193548
M3	0	T06	z4	R	4	35	0.114286
M1	3	T31	z1	L	21	71	0.295775
M1	3	T31	z1	R	22	74	0.297297
M1	3	T32	z1	L	19	64	0.296875
M1	3	T32	z1	R	13	52	0.25
M1	3	T33	z1	L	23	61	0.377049
M1	3	T33	z1	R	27	69	0.391304
M1	3	T34	z1	L	21	63	0.333333
M1	3	T34	z1	R	16	57	0.280702
M1	3	T35	z1	L	28	74	0.378378
M1	3	T35	z1	R	21	69	0.304348
M1	3	T36	z1	L	26	73	0.356164
M1	3	T36	z1	R	32	71	0.450704
M1	3	T37	z1	L	27	56	0.482143
M1	3	T37	z1	R	23	55	0.418182
M2	3	T31	z1	L	17	63	0.269841
M2	3	T31	z1	R	6	57	0.105263
M2	3	T32	z1	L	22	64	0.34375
M2	3	T32	z1	R	16	59	0.271186
M2	3	T33	z1	L	22	62	0.354839
M2	3	T33	z1	R	13	47	0.276596
M2	3	T34	z1	L	22	55	0.4
M2	3	T34	z1	R	15	53	0.283019
M2	3	T35	z1	L	31	66	0.469697
M2	3	T35	z1	R	24	46	0.521739
M2	3	T36	z1	L	35	70	0.5
M2	3	T36	z1	R	29	59	0.491525
M3	3	T31	z1	L	28	61	0.459016
M3	3	T31	z1	R	26	67	0.38806
M3	3	T32	z1	L	30	58	0.517241
M3	3	T32	z1	R	20	61	0.327869
M3	3	T33	z1	L	19	51	0.372549
M3	3	T33	z1	R	14	47	0.297872
M3	3	T34	z1	L	20	45	0.444444
M3	3	T34	z1	R	17	43	0.395349
M3	3	T35	z1	L	18	53	0.339623
M3	3	T35	z1	R	19	55	0.345455
M3	3	T36	z1	L	26	56	0.464286
M3	3	T36	z1	R	31	58	0.534483
M1	3	T31	z2	L	32	83	0.385542
M1	3	T31	z2	R	33	86	0.383721
M1	3	T32	z2	L	33	84	0.392857
M1	3	T32	z2	R	31	78	0.397436
M1	3	T33	z2	L	33	84	0.392857
M1	3	T33	z2	R	31	76	0.407895
M1	3	T34	z2	L	34	78	0.435897
M1	3	T34	z2	R	32	72	0.444444
M1	3	T35	z2	L	23	87	0.264368
M1	3	T35	z2	R	31	73	0.424658
M1	3	T36	z2	L	37	76	0.486842
M1	3	T36	z2	R	43	78	0.551282
M1	3	T37	z2	L	46	78	0.589744
M1	3	T37	z2	R	49	83	0.590361
M2	3	T31	z2	L	23	104	0.221154
M2	3	T31	z2	R	21	96	0.21875
M2	3	T32	z2	L	37	108	0.342593
M2	3	T32	z2	R	40	106	0.377358
M2	3	T33	z2	L	42	112	0.375
M2	3	T33	z2	R	39	105	0.371429
M2	3	T34	z2	L	43	104	0.413462
M2	3	T34	z2	R	43	96	0.447917
M2	3	T35	z2	L	33	92	0.358696
M2	3	T35	z2	R	41	94	0.43617
M2	3	T36	z2	L	46	119	0.386555
M2	3	T36	z2	R	37	97	0.381443
M3	3	T31	z2	L	23	71	0.323944
M3	3	T31	z2	R	29	71	0.408451
M3	3	T32	z2	L	27	73	0.369863
M3	3	T32	z2	R	34	77	0.441558
M3	3	T33	z2	L	13	75	0.173333
M3	3	T33	z2	R	16	76	0.210526
M3	3	T34	z2	L	26	77	0.337662
M3	3	T34	z2	R	23	73	0.315068
M3	3	T35	z2	L	26	81	0.320988
M3	3	T35	z2	R	23	84	0.27381
M3	3	T36	z2	L	28	82	0.341463
M3	3	T36	z2	R	29	87	0.333333
M1	3	T31	z3	L	11	87	0.126437
M1	3	T31	z3	R	11	84	0.130952
M1	3	T32	z3	L	13	81	0.160494
M1	3	T32	z3	R	22	96	0.229167
M1	3	T33	z3	L	4	81	0.0493827
M1	3	T33	z3	R	6	84	0.0714286
M1	3	T34	z3	L	17	91	0.186813
M1	3	T34	z3	R	14	83	0.168675
M1	3	T35	z3	L	14	86	0.162791
M1	3	T35	z3	R	18	81	0.222222
M1	3	T36	z3	L	12	93	0.129032
M1	3	T36	z3	R	14	86	0.162791
M1	3	T37	z3	L	17	85	0.2
M1	3	T37	z3	R	19	81	0.234568
M2	3	T31	z3	L	27	104	0.259615
M2	3	T31	z3	R	24	100	0.24
M2	3	T32	z3	L	37	106	0.349057
M2	3	T32	z3	R	17	108	0.157407
M2	3	T33	z3	L	27	109	0.247706
M2	3	T33	z3	R	22	115	0.191304
M2	3	T34	z3	L	21	103	0.203883
M2	3	T34	z3	R	31	105	0.295238
M2	3	T35	z3	L	32	113	0.283186
M2	3	T35	z3	R	15	93	0.16129
M2	3	T36	z3	L	21	90	0.233333
M2	3	T36	z3	R	15	94	0.159574
M3	3	T31	z3	L	24	66	0.363636
M3	3	T31	z3	R	19	64	0.296875
M3	3	T32	z3	L	24	76	0.315789
M3	3	T32	z3	R	19	71	0.267606
M3	3	T33	z3	L	13	73	0.178082
M3	3	T33	z3	R	18	68	0.264706
M3	3	T34	z3	L	22	76	0.289474
M3	3	T34	z3	R	22	76	0.289474
M3	3	T35	z3	L	24	88	0.272727
M3	3	T35	z3	R	21	87	0.241379
M3	3	T36	z3	L	21	73	0.287671
M3	3	T36	z3	R	26	77	0.337662
M1	3	T31	z4	L	8	64	0.125
M1	3	T31	z4	R	5	60	0.0833333
M1	3	T32	z4	L	8	68	0.117647
M1	3	T32	z4	R	6	68	0.0882353
M1	3	T33	z4	L	3	38	0.0789474
M1	3	T33	z4	R	5	49	0.102041
M1	3	T34	z4	L	8	52	0.153846
M1	3	T34	z4	R	11	48	0.229167
M1	3	T35	z4	L	10	48	0.208333
M1	3	T35	z4	R	8	42	0.190476
M1	3	T36	z4	L	4	42	0.0952381
M1	3	T36	z4	R	6	38	0.157895
M1	3	T37	z4	L	11	46	0.23913
M1	3	T37	z4	R	6	39	0.153846
M2	3	T31	z4	L	14	52	0.269231
M2	3	T31	z4	R	8	43	0.186047
M2	3	T32	z4	L	15	44	0.340909
M2	3	T32	z4	R	18	45	0.4
M2	3	T33	z4	L	12	45	0.266667
M2	3	T33	z4	R	14	57	0.245614
M2	3	T34	z4	L	19	59	0.322034
M2	3	T34	z4	R	12	51	0.235294
M2	3	T35	z4	L	13	45	0.288889
M2	3	T35	z4	R	15	51	0.294118
M2	3	T36	z4	L	12	48	0.25
M2	3	T36	z4	R	10	62	0.16129
M3	3	T31	z4	L	14	45	0.311111
M3	3	T31	z4	R	19	49	0.387755
M3	3	T32	z4	L	18	41	0.439024
M3	3	T32	z4	R	21	48	0.4375
M3	3	T33	z4	L	18	47	0.382979
M3	3	T33	z4	R	14	52	0.269231
M3	3	T34	z4	L	12	42	0.285714
M3	3	T34	z4	R	11	49	0.22449
M3	3	T35	z4	L	13	37	0.351351
M3	3	T35	z4	R	15	41	0.365854
M3	3	T36	z4	L	12	45	0.266667
M3	3	T36	z4	R	11	51	0.215686
M1	6	T61	z1	L	17	51	0.333333
M1	6	T61	z1	R	15	47	0.319149
M1	6	T62	z1	L	12	58	0.206897
M1	6	T62	z1	R	11	54	0.203704
M1	6	T63	z1	L	15	57	0.263158
M1	6	T63	z1	R	16	63	0.253968
M1	6	T64	z1	L	18	53	0.339623
M1	6	T64	z1	R	20	65	0.307692
M1	6	T65	z1	L	14	56	0.25
M1	6	T65	z1	R	12	69	0.173913
M2	6	T61	z1	L	19	72	0.263889
M2	6	T61	z1	R	21	76	0.276316
M2	6	T62	z1	L	27	71	0.380282
M2	6	T62	z1	R	31	67	0.462687
M2	6	T63	z1	L	33	65	0.507692
M2	6	T63	z1	R	21	56	0.375
M2	6	T64	z1	L	16	66	0.242424
M2	6	T64	z1	R	17	70	0.242857
M2	6	T65	z1	L	23	71	0.323944
M2	6	T65	z1	R	31	70	0.442857
M2	6	T66	z1	L	29	77	0.376623
M2	6	T66	z1	R	23	70	0.328571
M3	6	T61	z1	L	21	68	0.308824
M3	6	T61	z1	R	15	60	0.25
M3	6	T62	z1	L	32	60	0.533333
M3	6	T62	z1	R	38	67	0.567164
M3	6	T63	z1	L	33	61	0.540984
M3	6	T63	z1	R	31	68	0.455882
M3	6	T64	z1	L	29	60	0.483333
M3	6	T64	z1	R	30	56	0.535714
M3	6	T65	z1	L	27	66	0.409091
M3	6	T65	z1	R	21	69	0.304348
M1	6	T61	z2	L	42	89	0.47191
M1	6	T61	z2	R	31	83	0.373494
M1	6	T62	z2	L	29	81	0.358025
M1	6	T62	z2	R	31	82	0.378049
M1	6	T63	z2	L	30	83	0.361446
M1	6	T63	z2	R	35	89	0.393258
M1	6	T64	z2	L	38	87	0.436782
M1	6	T64	z2	R	36	81	0.444444
M1	6	T65	z2	L	28	89	0.314607
M1	6	T65	z2	R	31	83	0.373494
M2	6	T61	z2	L	38	96	0.395833
M2	6	T61	z2	R	48	103	0.466019
M2	6	T62	z2	L	64	122	0.52459
M2	6	T62	z2	R	69	120	0.575
M2	6	T63	z2	L	40	101	0.39604
M2	6	T63	z2	R	37	108	0.342593
M2	6	T64	z2	L	56	109	0.513761
M2	6	T64	z2	R	59	102	0.578431
M2	6	T65	z2	L	60	116	0.517241
M2	6	T65	z2	R	59	115	0.513043
M2	6	T66	z2	L	59	114	0.517544
M2	6	T66	z2	R	53	114	0.464912
M3	6	T61	z2	L	33	95	0.347368
M3	6	T61	z2	R	31	88	0.352273
M3	6	T62	z2	L	33	93	0.354839
M3	6	T62	z2	R	33	92	0.358696
M3	6	T63	z2	L	37	90	0.411111
M3	6	T63	z2	R	42	98	0.428571
M3	6	T64	z2	L	44	87	0.505747
M3	6	T64	z2	R	41	97	0.42268
M3	6	T65	z2	L	31	88	0.352273
M3	6	T65	z2	R	36	94	0.382979
M1	6	T61	z3	L	21	96	0.21875
M1	6	T61	z3	R	27	97	0.278351
M1	6	T62	z3	L	41	87	0.471264
M1	6	T62	z3	R	49	93	0.526882
M1	6	T63	z3	L	26	74	0.351351
M1	6	T63	z3	R	32	76	0.421053
M1	6	T64	z3	L	33	72	0.458333
M1	6	T64	z3	R	37	79	0.468354
M1	6	T65	z3	L	36	76	0.473684
M1	6	T65	z3	R	38	78	0.487179
M2	6	T61	z3	L	55	106	0.518868
M2	6	T61	z3	R	45	101	0.445545
M2	6	T62	z3	L	35	113	0.309735
M2	6	T62	z3	R	43	119	0.361345
M2	6	T63	z3	L	35	115	0.304348
M2	6	T63	z3	R	41	122	0.336066
M2	6	T64	z3	L	41	109	0.376147
M2	6	T64	z3	R	32	102	0.313725
M2	6	T65	z3	L	43	125	0.344
M2	6	T65	z3	R	34	114	0.298246
M2	6	T66	z3	L	41	110	0.372727
M2	6	T66	z3	R	39	113	0.345133
M3	6	T61	z3	L	26	86	0.302326
M3	6	T61	z3	R	25	85	0.294118
M3	6	T62	z3	L	16	82	0.195122
M3	6	T62	z3	R	26	83	0.313253
M3	6	T63	z3	L	27	80	0.3375
M3	6	T63	z3	R	25	78	0.320513
M3	6	T64	z3	L	22	72	0.305556
M3	6	T64	z3	R	26	79	0.329114
M3	6	T65	z3	L	24	71	0.338028
M3	6	T65	z3	R	29	78	0.371795
M1	6	T61	z4	L	17	68	0.25
M1	6	T61	z4	R	16	63	0.253968
M1	6	T62	z4	L	12	69	0.173913
M1	6	T62	z4	R	14	73	0.191781
M1	6	T63	z4	L	10	61	0.163934
M1	6	T63	z4	R	13	69	0.188406
M1	6	T64	z4	L	11	66	0.166667
M1	6	T64	z4	R	14	71	0.197183
M1	6	T65	z4	L	15	65	0.230769
M1	6	T65	z4	R	16	78	0.205128
M2	6	T61	z4	L	23	54	0.425926
M2	6	T61	z4	R	16	67	0.238806
M2	6	T62	z4	L	17	58	0.293103
M2	6	T62	z4	R	22	52	0.423077
M2	6	T63	z4	L	16	42	0.380952
M2	6	T63	z4	R	25	69	0.362319
M2	6	T64	z4	L	29	83	0.349398
M2	6	T64	z4	R	11	45	0.244444
M2	6	T65	z4	L	26	77	0.337662
M2	6	T65	z4	R	18	61	0.295082
M2	6	T66	z4	L	17	65	0.261538
M2	6	T66	z4	R	19	68	0.279412
M3	6	T61	z4	L	15	45	0.333333
M3	6	T61	z4	R	20	50	0.4
M3	6	T62	z4	L	12	41	0.292683
M3	6	T62	z4	R	10	37	0.27027
M3	6	T63	z4	L	17	44	0.386364
M3	6	T63	z4	R	14	53	0.264151
M3	6	T64	z4	L	15	45	0.333333
M3	6	T64	z4	R	12	48	0.25
M3	6	T65	z4	L	15	44	0.340909
M3	6	T65	z4	R	18	51	0.352941
M1	9	T91	z1	L	18	49	0.367347
M1	9	T91	z1	R	24	58	0.413793
M1	9	T92	z1	L	11	34	0.323529
M1	9	T92	z1	R	19	51	0.372549
M1	9	T93	z1	L	16	67	0.238806
M1	9	T93	z1	R	10	63	0.15873
M1	9	T94	z1	L	17	62	0.274194
M1	9	T94	z1	R	17	54	0.314815
M1	9	T95	z1	L	14	45	0.311111
M1	9	T95	z1	R	16	52	0.307692
M1	9	T96	z1	L	12	41	0.292683
M1	9	T96	z1	R	13	43	0.302326
M2	9	T91	z1	L	21	65	0.323077
M2	9	T91	z1	R	17	61	0.278689
M2	9	T92	z1	L	21	75	0.28
M2	9	T92	z1	R	18	71	0.253521
M2	9	T93	z1	L	16	53	0.301887
M2	9	T93	z1	R	26	65	0.4
M2	9	T94	z1	L	23	55	0.418182
M2	9	T94	z1	R	19	63	0.301587
M2	9	T95	z1	L	17	65	0.261538
M2	9	T95	z1	R	14	71	0.197183
M3	9	T91	z1	L	29	62	0.467742
M3	9	T91	z1	R	25	65	0.384615
M3	9	T92	z1	L	21	65	0.323077
M3	9	T92	z1	R	23	66	0.348485
M3	9	T93	z1	L	27	65	0.415385
M3	9	T93	z1	R	23	63	0.365079
M3	9	T94	z1	L	26	64	0.40625
M3	9	T94	z1	R	22	63	0.349206
M3	9	T95	z1	L	25	66	0.378788
M3	9	T95	z1	R	29	71	0.408451
M1	9	T91	z2	L	31	72	0.430556
M1	9	T91	z2	R	57	85	0.670588
M1	9	T92	z2	L	19	89	0.213483
M1	9	T92	z2	R	32	84	0.380952
M1	9	T93	z2	L	42	96	0.4375
M1	9	T93	z2	R	33	93	0.354839
M1	9	T94	z2	L	31	96	0.322917
M1	9	T94	z2	R	42	92	0.456522
M1	9	T95	z2	L	42	92	0.456522
M1	9	T95	z2	R	35	96	0.364583
M1	9	T96	z2	L	39	84	0.464286
M1	9	T96	z2	R	30	78	0.384615
M2	9	T91	z2	L	55	117	0.470085
M2	9	T91	z2	R	58	123	0.471545
M2	9	T92	z2	L	66	134	0.492537
M2	9	T92	z2	R	62	125	0.496
M2	9	T93	z2	L	60	128	0.46875
M2	9	T93	z2	R	79	126	0.626984
M2	9	T94	z2	L	66	124	0.532258
M2	9	T94	z2	R	61	117	0.521368
M2	9	T95	z2	L	56	124	0.451613
M2	9	T95	z2	R	61	116	0.525862
M3	9	T91	z2	L	53	105	0.504762
M3	9	T91	z2	R	48	101	0.475248
M3	9	T92	z2	L	46	107	0.429907
M3	9	T92	z2	R	45	108	0.416667
M3	9	T93	z2	L	49	106	0.462264
M3	9	T93	z2	R	43	101	0.425743
M3	9	T94	z2	L	42	91	0.461538
M3	9	T94	z2	R	42	99	0.424242
M3	9	T95	z2	L	48	93	0.516129
M3	9	T95	z2	R	41	87	0.471264
M1	9	T91	z3	L	30	112	0.267857
M1	9	T91	z3	R	35	118	0.29661
M1	9	T92	z3	L	37	108	0.342593
M1	9	T92	z3	R	40	111	0.36036
M1	9	T93	z3	L	32	98	0.326531
M1	9	T93	z3	R	40	97	0.412371
M1	9	T94	z3	L	59	103	0.572816
M1	9	T94	z3	R	44	97	0.453608
M1	9	T95	z3	L	28	120	0.233333
M1	9	T95	z3	R	37	118	0.313559
M1	9	T96	z3	L	36	126	0.285714
M1	9	T96	z3	R	38	139	0.273381
M2	9	T91	z3	L	52	119	0.436975
M2	9	T91	z3	R	50	118	0.423729
M2	9	T92	z3	L	43	127	0.338583
M2	9	T92	z3	R	48	116	0.413793
M2	9	T93	z3	L	36	114	0.315789
M2	9	T93	z3	R	34	108	0.314815
M2	9	T94	z3	L	45	118	0.381356
M2	9	T94	z3	R	49	121	0.404959
M2	9	T95	z3	L	54	117	0.461538
M2	9	T95	z3	R	49	116	0.422414
M3	9	T91	z3	L	37	94	0.393617
M3	9	T91	z3	R	30	92	0.326087
M3	9	T92	z3	L	32	97	0.329897
M3	9	T92	z3	R	27	98	0.27551
M3	9	T93	z3	L	30	90	0.333333
M3	9	T93	z3	R	33	97	0.340206
M3	9	T94	z3	L	37	94	0.393617
M3	9	T94	z3	R	46	105	0.438095
M3	9	T95	z3	L	37	104	0.355769
M3	9	T95	z3	R	47	106	0.443396
M1	9	T91	z4	L	24	89	0.269663
M1	9	T91	z4	R	20	92	0.217391
M1	9	T92	z4	L	29	107	0.271028
M1	9	T92	z4	R	25	100	0.25
M1	9	T93	z4	L	40	115	0.347826
M1	9	T93	z4	R	45	127	0.354331
M1	9	T94	z4	L	34	101	0.336634
M1	9	T94	z4	R	45	108	0.416667
M1	9	T95	z4	L	48	105	0.457143
M1	9	T95	z4	R	47	110	0.427273
M1	9	T96	z4	L	55	113	0.486726
M1	9	T96	z4	R	52	111	0.468468
M2	9	T91	z4	L	29	93	0.311828
M2	9	T91	z4	R	27	87	0.310345
M2	9	T92	z4	L	28	88	0.318182
M2	9	T92	z4	R	25	82	0.304878
M2	9	T93	z4	L	22	84	0.261905
M2	9	T93	z4	R	20	81	0.246914
M2	9	T94	z4	L	26	87	0.298851
M2	9	T94	z4	R	29	84	0.345238
M2	9	T95	z4	L	27	88	0.306818
M2	9	T95	z4	R	31	83	0.373494
M3	9	T91	z4	L	16	51	0.313725
M3	9	T91	z4	R	18	54	0.333333
M3	9	T92	z4	L	19	57	0.333333
M3	9	T92	z4	R	27	64	0.421875
M3	9	T93	z4	L	23	54	0.425926
M3	9	T93	z4	R	15	61	0.245902
M3	9	T94	z4	L	23	55	0.418182
M3	9	T94	z4	R	21	54	0.388889
M3	9	T95	z4	L	19	57	0.333333
M3	9	T95	z4	R	21	61	0.344262
M1	12	T121	z1	L	24	63	0.380952
M1	12	T121	z1	R	25	68	0.367647
M1	12	T122	z1	L	26	73	0.356164
M1	12	T122	z1	R	16	64	0.25
M1	12	T123	z1	L	12	48	0.25
M1	12	T123	z1	R	18	52	0.346154
M1	12	T124	z1	L	23	43	0.534884
M1	12	T124	z1	R	26	61	0.42623
M1	12	T125	z1	L	14	38	0.368421
M1	12	T125	z1	R	22	52	0.423077
M2	12	T121	z1	L	29	68	0.426471
M2	12	T121	z1	R	25	62	0.403226
M2	12	T122	z1	L	25	77	0.324675
M2	12	T122	z1	R	27	79	0.341772
M2	12	T123	z1	L	25	63	0.396825
M2	12	T123	z1	R	25	77	0.324675
M2	12	T124	z1	L	38	81	0.469136
M2	12	T124	z1	R	30	77	0.38961
M2	12	T125	z1	L	31	89	0.348315
M2	12	T125	z1	R	29	83	0.349398
M3	12	T121	z1	L	26	72	0.361111
M3	12	T121	z1	R	18	61	0.295082
M3	12	T122	z1	L	29	75	0.386667
M3	12	T122	z1	R	25	69	0.362319
M3	12	T123	z1	L	18	71	0.253521
M3	12	T123	z1	R	23	78	0.294872
M3	12	T124	z1	L	29	63	0.460317
M3	12	T124	z1	R	33	76	0.434211
M3	12	T125	z1	L	26	63	0.412698
M3	12	T125	z1	R	30	67	0.447761
M3	12	T126	z1	L	26	74	0.351351
M3	12	T126	z1	R	23	67	0.343284
M1	12	T121	z2	L	45	79	0.56962
M1	12	T121	z2	R	47	82	0.573171
M1	12	T122	z2	L	49	87	0.563218
M1	12	T122	z2	R	42	76	0.552632
M1	12	T123	z2	L	36	70	0.514286
M1	12	T123	z2	R	48	78	0.615385
M1	12	T124	z2	L	36	86	0.418605
M1	12	T124	z2	R	42	78	0.538462
M1	12	T125	z2	L	43	96	0.447917
M1	12	T125	z2	R	44	93	0.473118
M2	12	T121	z2	L	82	148	0.554054
M2	12	T121	z2	R	78	144	0.541667
M2	12	T122	z2	L	56	128	0.4375
M2	12	T122	z2	R	68	132	0.515152
M2	12	T123	z2	L	53	108	0.490741
M2	12	T123	z2	R	63	123	0.512195
M2	12	T124	z2	L	59	136	0.433824
M2	12	T124	z2	R	55	122	0.45082
M2	12	T125	z2	L	54	113	0.477876
M2	12	T125	z2	R	68	112	0.607143
M3	12	T121	z2	L	48	113	0.424779
M3	12	T121	z2	R	38	105	0.361905
M3	12	T122	z2	L	39	108	0.361111
M3	12	T122	z2	R	41	114	0.359649
M3	12	T123	z2	L	42	94	0.446809
M3	12	T123	z2	R	31	98	0.316327
M3	12	T124	z2	L	43	107	0.401869
M3	12	T124	z2	R	47	112	0.419643
M3	12	T125	z2	L	49	111	0.441441
M3	12	T125	z2	R	42	107	0.392523
M3	12	T126	z2	L	41	129	0.317829
M3	12	T126	z2	R	40	115	0.347826
M1	12	T121	z3	L	35	98	0.357143
M1	12	T121	z3	R	44	97	0.453608
M1	12	T122	z3	L	43	92	0.467391
M1	12	T122	z3	R	45	99	0.454545
M1	12	T123	z3	L	40	94	0.425532
M1	12	T123	z3	R	33	108	0.305556
M1	12	T124	z3	L	46	104	0.442308
M1	12	T124	z3	R	48	98	0.489796
M1	12	T125	z3	L	38	88	0.431818
M1	12	T125	z3	R	32	91	0.351648
M2	12	T121	z3	L	53	137	0.386861
M2	12	T121	z3	R	58	131	0.442748
M2	12	T122	z3	L	50	123	0.406504
M2	12	T122	z3	R	44	128	0.34375
M2	12	T123	z3	L	73	142	0.514085
M2	12	T123	z3	R	77	153	0.503268
M2	12	T124	z3	L	58	140	0.414286
M2	12	T124	z3	R	67	158	0.424051
M2	12	T125	z3	L	47	135	0.348148
M2	12	T125	z3	R	59	142	0.415493
M3	12	T121	z3	L	36	96	0.375
M3	12	T121	z3	R	30	97	0.309278
M3	12	T122	z3	L	43	91	0.472527
M3	12	T122	z3	R	41	98	0.418367
M3	12	T123	z3	L	48	106	0.45283
M3	12	T123	z3	R	41	116	0.353448
M3	12	T124	z3	L	54	109	0.495413
M3	12	T124	z3	R	59	102	0.578431
M3	12	T125	z3	L	65	122	0.532787
M3	12	T125	z3	R	53	115	0.46087
M3	12	T126	z3	L	68	107	0.635514
M3	12	T126	z3	R	53	103	0.514563
M1	12	T121	z4	L	39	112	0.348214
M1	12	T121	z4	R	36	121	0.297521
M1	12	T122	z4	L	50	130	0.384615
M1	12	T122	z4	R	42	126	0.333333
M1	12	T123	z4	L	51	136	0.375
M1	12	T123	z4	R	60	146	0.410959
M1	12	T124	z4	L	39	136	0.286765
M1	12	T124	z4	R	36	125	0.288
M1	12	T125	z4	L	30	112	0.267857
M1	12	T125	z4	R	38	114	0.333333
M2	12	T121	z4	L	38	96	0.395833
M2	12	T121	z4	R	33	87	0.37931
M2	12	T122	z4	L	28	79	0.35443
M2	12	T122	z4	R	32	78	0.410256
M2	12	T123	z4	L	45	98	0.459184
M2	12	T123	z4	R	43	110	0.390909
M2	12	T124	z4	L	32	95	0.336842
M2	12	T124	z4	R	40	91	0.43956
M2	12	T125	z4	L	46	92	0.5
M2	12	T125	z4	R	37	97	0.381443
M3	12	T121	z4	L	32	72	0.444444
M3	12	T121	z4	R	39	75	0.52
M3	12	T122	z4	L	37	75	0.493333
M3	12	T122	z4	R	33	73	0.452055
M3	12	T123	z4	L	38	93	0.408602
M3	12	T123	z4	R	27	97	0.278351
M3	12	T124	z4	L	33	66	0.5
M3	12	T124	z4	R	32	73	0.438356
M3	12	T125	z4	L	32	74	0.432432
M3	12	T125	z4	R	29	69	0.42029
M3	12	T126	z4	L	31	71	0.43662
M3	12	T126	z4	R	36	64	0.5625
M1	20	T201	z1	L	32	64	0.5
M1	20	T201	z1	R	26	54	0.481481
M1	20	T202	z1	L	17	56	0.303571
M1	20	T202	z1	R	19	58	0.327586
M1	20	T203	z1	L	18	54	0.333333
M1	20	T203	z1	R	13	46	0.282609
M1	20	T204	z1	L	16	53	0.301887
M1	20	T204	z1	R	32	81	0.395062
M1	20	T205	z1	L	25	68	0.367647
M1	20	T205	z1	R	22	74	0.297297
M1	20	T206	z1	L	30	64	0.46875
M1	20	T206	z1	R	27	58	0.465517
M1	20	T207	z1	L	29	68	0.426471
M1	20	T207	z1	R	19	62	0.306452
M1	20	T208	z1	L	17	39	0.435897
M1	20	T208	z1	R	24	51	0.470588
M2	20	T201	z1	L	38	77	0.493506
M2	20	T201	z1	R	26	79	0.329114
M2	20	T202	z1	L	26	82	0.317073
M2	20	T202	z1	R	21	77	0.272727
M2	20	T203	z1	L	22	77	0.285714
M2	20	T203	z1	R	37	85	0.435294
M2	20	T204	z1	L	28	88	0.318182
M2	20	T204	z1	R	34	94	0.361702
M2	20	T205	z1	L	21	89	0.235955
M2	20	T205	z1	R	24	93	0.258065
M3	20	T201	z1	L	37	86	0.430233
M3	20	T201	z1	R	34	81	0.419753
M3	20	T202	z1	L	21	68	0.308824
M3	20	T202	z1	R	27	73	0.369863
M3	20	T203	z1	L	32	78	0.410256
M3	20	T203	z1	R	22	70	0.314286
M3	20	T204	z1	L	34	79	0.43038
M3	20	T204	z1	R	39	85	0.458824
M3	20	T205	z1	L	30	64	0.46875
M3	20	T205	z1	R	24	67	0.358209
M1	20	T201	z2	L	52	97	0.536082
M1	20	T201	z2	R	48	83	0.578313
M1	20	T202	z2	L	42	78	0.538462
M1	20	T202	z2	R	48	86	0.55814
M1	20	T203	z2	L	39	76	0.513158
M1	20	T203	z2	R	36	78	0.461538
M1	20	T204	z2	L	30	77	0.38961
M1	20	T204	z2	R	40	97	0.412371
M1	20	T205	z2	L	35	92	0.380435
M1	20	T205	z2	R	38	90	0.422222
M1	20	T206	z2	L	44	93	0.473118
M1	20	T206	z2	R	39	77	0.506494
M1	20	T207	z2	L	45	95	0.473684
M1	20	T207	z2	R	39	89	0.438202
M1	20	T208	z2	L	49	105	0.466667
M1	20	T208	z2	R	46	92	0.5
M2	20	T201	z2	L	76	159	0.477987
M2	20	T201	z2	R	81	151	0.536424
M2	20	T202	z2	L	68	158	0.43038
M2	20	T202	z2	R	61	148	0.412162
M2	20	T203	z2	L	57	128	0.445312
M2	20	T203	z2	R	67	143	0.468531
M2	20	T204	z2	L	76	144	0.527778
M2	20	T204	z2	R	83	156	0.532051
M2	20	T205	z2	L	79	145	0.544828
M2	20	T205	z2	R	60	129	0.465116
M3	20	T201	z2	L	58	120	0.483333
M3	20	T201	z2	R	63	134	0.470149
M3	20	T202	z2	L	66	98	0.673469
M3	20	T202	z2	R	67	104	0.644231
M3	20	T203	z2	L	64	102	0.627451
M3	20	T203	z2	R	61	103	0.592233
M3	20	T204	z2	L	63	99	0.636364
M3	20	T204	z2	R	72	112	0.642857
M3	20	T205	z2	L	39	106	0.367925
M3	20	T205	z2	R	44	116	0.37931
M1	20	T201	z3	L	47	104	0.451923
M1	20	T201	z3	R	49	108	0.453704
M1	20	T202	z3	L	44	85	0.517647
M1	20	T202	z3	R	45	85	0.529412
M1	20	T203	z3	L	46	81	0.567901
M1	20	T203	z3	R	43	86	0.5
M1	20	T204	z3	L	34	99	0.343434
M1	20	T204	z3	R	38	108	0.351852
M1	20	T205	z3	L	39	103	0.378641
M1	20	T205	z3	R	30	94	0.319149
M1	20	T206	z3	L	34	107	0.317757
M1	20	T206	z3	R	42	95	0.442105
M1	20	T207	z3	L	29	88	0.329545
M1	20	T207	z3	R	23	103	0.223301
M1	20	T208	z3	L	56	105	0.533333
M1	20	T208	z3	R	39	100	0.39
M2	20	T201	z3	L	77	158	0.487342
M2	20	T201	z3	R	57	143	0.398601
M2	20	T202	z3	L	60	116	0.517241
M2	20	T202	z3	R	57	123	0.463415
M2	20	T203	z3	L	52	119	0.436975
M2	20	T203	z3	R	51	115	0.443478
M2	20	T204	z3	L	71	146	0.486301
M2	20	T204	z3	R	62	148	0.418919
M2	20	T205	z3	L	64	149	0.42953
M2	20	T205	z3	R	65	148	0.439189
M3	20	T201	z3	L	47	134	0.350746
M3	20	T201	z3	R	42	121	0.347107
M3	20	T202	z3	L	55	110	0.5
M3	20	T202	z3	R	43	111	0.387387
M3	20	T203	z3	L	48	138	0.347826
M3	20	T203	z3	R	35	115	0.304348
M3	20	T204	z3	L	44	114	0.385965
M3	20	T204	z3	R	43	121	0.355372
M3	20	T205	z3	L	51	143	0.356643
M3	20	T205	z3	R	58	141	0.411348
M1	20	T201	z4	L	66	137	0.481752
M1	20	T201	z4	R	68	153	0.444444
M1	20	T202	z4	L	46	137	0.335766
M1	20	T202	z4	R	45	145	0.310345
M1	20	T203	z4	L	63	154	0.409091
M1	20	T203	z4	R	71	159	0.446541
M1	20	T204	z4	L	54	148	0.364865
M1	20	T204	z4	R	45	130	0.346154
M1	20	T205	z4	L	45	154	0.292208
M1	20	T205	z4	R	48	151	0.317881
M1	20	T206	z4	L	42	152	0.276316
M1	20	T206	z4	R	53	142	0.373239
M1	20	T207	z4	L	50	151	0.331126
M1	20	T207	z4	R	50	150	0.333333
M1	20	T208	z4	L	40	145	0.275862
M1	20	T208	z4	R	47	158	0.297468
M2	20	T201	z4	L	50	114	0.438596
M2	20	T201	z4	R	32	104	0.307692
M2	20	T202	z4	L	45	103	0.436893
M2	20	T202	z4	R	28	78	0.358974
M2	20	T203	z4	L	50	103	0.485437
M2	20	T203	z4	R	48	107	0.448598
M2	20	T204	z4	L	42	93	0.451613
M2	20	T204	z4	R	46	96	0.479167
M2	20	T205	z4	L	63	120	0.525
M2	20	T205	z4	R	48	108	0.444444
M3	20	T201	z4	L	32	98	0.326531
M3	20	T201	z4	R	39	92	0.423913
M3	20	T202	z4	L	43	133	0.323308
M3	20	T202	z4	R	41	115	0.356522
M3	20	T203	z4	L	37	119	0.310924
M3	20	T203	z4	R	40	120	0.333333
M3	20	T204	z4	L	38	114	0.333333
M3	20	T204	z4	R	49	123	0.398374
M3	20	T205	z4	L	44	103	0.427184
M3	20	T205	z4	R	57	113	0.504425
M2	36	T361	z1	L	18	86	0.209302
M2	36	T361	z1	R	14	89	0.157303
M2	36	T362	z1	L	19	92	0.206522
M2	36	T362	z1	R	16	96	0.166667
M2	36	T363	z1	L	17	81	0.209877
M2	36	T363	z1	R	23	87	0.264368
M2	36	T364	z1	L	19	84	0.22619
M2	36	T364	z1	R	14	70	0.2
M2	36	T365	z1	L	21	74	0.283784
M2	36	T365	z1	R	15	82	0.182927
M2	36	T366	z1	L	19	76	0.25
M2	36	T366	z1	R	20	87	0.229885
M3	36	T361	z1	L	21	68	0.308824
M3	36	T361	z1	R	23	61	0.377049
M3	36	T362	z1	L	23	67	0.343284
M3	36	T362	z1	R	28	73	0.383562
M3	36	T363	z1	L	18	64	0.28125
M3	36	T363	z1	R	22	71	0.309859
M3	36	T364	z1	L	21	73	0.287671
M3	36	T364	z1	R	25	65	0.384615
M3	36	T365	z1	L	27	69	0.391304
M3	36	T365	z1	R	26	63	0.412698
M3	36	T366	z1	L	19	66	0.287879
M3	36	T366	z1	R	16	72	0.222222
M2	36	T361	z2	L	62	143	0.433566
M2	36	T361	z2	R	67	136	0.492647
M2	36	T362	z2	L	62	142	0.43662
M2	36	T362	z2	R	69	139	0.496403
M2	36	T363	z2	L	54	141	0.382979
M2	36	T363	z2	R	65	154	0.422078
M2	36	T364	z2	L	51	123	0.414634
M2	36	T364	z2	R	47	114	0.412281
M2	36	T365	z2	L	55	132	0.416667
M2	36	T365	z2	R	59	127	0.464567
M2	36	T366	z2	L	54	142	0.380282
M2	36	T366	z2	R	56	163	0.343558
M3	36	T361	z2	L	44	96	0.458333
M3	36	T361	z2	R	45	101	0.445545
M3	36	T362	z2	L	57	120	0.475
M3	36	T362	z2	R	58	143	0.405594
M3	36	T363	z2	L	57	118	0.483051
M3	36	T363	z2	R	53	128	0.414062
M3	36	T364	z2	L	63	123	0.512195
M3	36	T364	z2	R	60	120	0.5
M3	36	T365	z2	L	59	129	0.457364
M3	36	T365	z2	R	51	133	0.383459
M3	36	T366	z2	L	43	124	0.346774
M3	36	T366	z2	R	57	134	0.425373
M2	36	T361	z3	L	61	166	0.36747
M2	36	T361	z3	R	73	142	0.514085
M2	36	T362	z3	L	77	147	0.52381
M2	36	T362	z3	R	81	165	0.490909
M2	36	T363	z3	L	60	121	0.495868
M2	36	T363	z3	R	78	166	0.46988
M2	36	T364	z3	L	65	145	0.448276
M2	36	T364	z3	R	64	137	0.467153
M2	36	T365	z3	L	66	147	0.44898
M2	36	T365	z3	R	71	153	0.464052
M2	36	T366	z3	L	82	152	0.539474
M2	36	T366	z3	R	63	136	0.463235
M3	36	T361	z3	L	67	145	0.462069
M3	36	T361	z3	R	71	131	0.541985
M3	36	T362	z3	L	59	129	0.457364
M3	36	T362	z3	R	51	117	0.435897
M3	36	T363	z3	L	61	122	0.5
M3	36	T363	z3	R	64	139	0.460432
M3	36	T364	z3	L	59	125	0.472
M3	36	T364	z3	R	53	120	0.441667
M3	36	T365	z3	L	48	118	0.40678
M3	36	T365	z3	R	48	110	0.436364
M3	36	T366	z3	L	46	138	0.333333
M3	36	T366	z3	R	59	121	0.487603
M2	36	T361	z4	L	56	133	0.421053
M2	36	T361	z4	R	58	124	0.467742
M2	36	T362	z4	L	78	132	0.590909
M2	36	T362	z4	R	66	128	0.515625
M2	36	T363	z4	L	69	137	0.50365
M2	36	T363	z4	R	67	127	0.527559
M2	36	T364	z4	L	76	165	0.460606
M2	36	T364	z4	R	69	157	0.43949
M2	36	T365	z4	L	81	157	0.515924
M2	36	T365	z4	R	64	168	0.380952
M2	36	T366	z4	L	73	147	0.496599
M2	36	T366	z4	R	67	155	0.432258
M3	36	T361	z4	L	75	136	0.551471
M3	36	T361	z4	R	68	129	0.527132
M3	36	T362	z4	L	57	106	0.537736
M3	36	T362	z4	R	59	106	0.556604
M3	36	T363	z4	L	65	111	0.585586
M3	36	T363	z4	R	69	123	0.560976
M3	36	T364	z4	L	55	114	0.482456
M3	36	T364	z4	R	49	105	0.466667
M3	36	T365	z4	L	59	103	0.572816
M3	36	T365	z4	R	57	118	0.483051
M3	36	T366	z4	L	55	101	0.544554
M3	36	T366	z4	R	43	112	0.383929
M2	48	T481	z1	L	18	93	0.193548
M2	48	T481	z1	R	14	90	0.155556
M2	48	T482	z1	L	16	80	0.2
M2	48	T482	z1	R	15	86	0.174419
M2	48	T483	z1	L	15	82	0.182927
M2	48	T483	z1	R	15	91	0.164835
M2	48	T484	z1	L	17	94	0.180851
M2	48	T484	z1	R	18	95	0.189474
M2	48	T485	z1	L	28	95	0.294737
M2	48	T485	z1	R	15	87	0.172414
M2	48	T486	z1	L	19	87	0.218391
M2	48	T486	z1	R	17	92	0.184783
M3	48	T481	z1	L	18	77	0.233766
M3	48	T481	z1	R	16	73	0.219178
M3	48	T482	z1	L	21	85	0.247059
M3	48	T482	z1	R	27	79	0.341772
M3	48	T483	z1	L	22	70	0.314286
M3	48	T483	z1	R	25	71	0.352113
M3	48	T484	z1	L	24	88	0.272727
M3	48	T484	z1	R	21	93	0.225806
M3	48	T485	z1	L	16	87	0.183908
M3	48	T485	z1	R	27	97	0.278351
M2	48	T481	z2	L	84	155	0.541935
M2	48	T481	z2	R	73	161	0.453416
M2	48	T482	z2	L	65	133	0.488722
M2	48	T482	z2	R	67	135	0.496296
M2	48	T483	z2	L	66	154	0.428571
M2	48	T483	z2	R	59	149	0.395973
M2	48	T484	z2	L	66	146	0.452055
M2	48	T484	z2	R	67	153	0.437908
M2	48	T485	z2	L	63	173	0.364162
M2	48	T485	z2	R	51	162	0.314815
M2	48	T486	z2	L	66	163	0.404908
M2	48	T486	z2	R	52	171	0.304094
M3	48	T481	z2	L	79	153	0.51634
M3	48	T481	z2	R	81	171	0.473684
M3	48	T482	z2	L	97	138	0.702899
M3	48	T482	z2	R	94	158	0.594937
M3	48	T483	z2	L	95	133	0.714286
M3	48	T483	z2	R	98	148	0.662162
M3	48	T484	z2	L	91	145	0.627586
M3	48	T484	z2	R	87	133	0.654135
M3	48	T485	z2	L	76	161	0.47205
M3	48	T485	z2	R	89	158	0.563291
M2	48	T481	z3	L	70	152	0.460526
M2	48	T481	z3	R	73	149	0.489933
M2	48	T482	z3	L	84	165	0.509091
M2	48	T482	z3	R	76	157	0.484076
M2	48	T483	z3	L	79	149	0.530201
M2	48	T483	z3	R	71	142	0.5
M2	48	T484	z3	L	71	151	0.470199
M2	48	T484	z3	R	78	155	0.503226
M2	48	T485	z3	L	77	135	0.57037
M2	48	T485	z3	R	71	142	0.5
M2	48	T486	z3	L	78	167	0.467066
M2	48	T486	z3	R	89	152	0.585526
M3	48	T481	z3	L	84	131	0.641221
M3	48	T481	z3	R	89	143	0.622378
M3	48	T482	z3	L	89	152	0.585526
M3	48	T482	z3	R	87	151	0.576159
M3	48	T483	z3	L	97	137	0.708029
M3	48	T483	z3	R	88	122	0.721311
M3	48	T484	z3	L	96	138	0.695652
M3	48	T484	z3	R	91	142	0.640845
M3	48	T485	z3	L	77	114	0.675439
M3	48	T485	z3	R	77	121	0.636364
M2	48	T481	z4	L	67	135	0.496296
M2	48	T481	z4	R	55	133	0.413534
M2	48	T482	z4	L	78	145	0.537931
M2	48	T482	z4	R	76	166	0.457831
M2	48	T483	z4	L	83	141	0.588652
M2	48	T483	z4	R	73	150	0.486667
M2	48	T484	z4	L	66	109	0.605505
M2	48	T484	z4	R	72	102	0.705882
M2	48	T485	z4	L	65	112	0.580357
M2	48	T485	z4	R	55	113	0.486726
M2	48	T486	z4	L	64	121	0.528926
M2	48	T486	z4	R	76	119	0.638655
M3	48	T481	z4	L	89	110	0.809091
M3	48	T481	z4	R	99	112	0.883929
M3	48	T482	z4	L	82	117	0.700855
M3	48	T482	z4	R	74	113	0.654867
M3	48	T483	z4	L	69	104	0.663462
M3	48	T483	z4	R	71	115	0.617391
M3	48	T484	z4	L	81	121	0.669421
M3	48	T484	z4	R	76	112	0.678571
M3	48	T485	z4	L	74	104	0.711538
M3	48	T485	z4	R	65	97	0.670103
