# Supplementary material for: Investigating cellular and molecular mechanisms of neurogenesis in Capitella teleta sheds light on the ancestor of Annelida
Source: BMC Evol Biol. 2020 Jul 14;20:84. doi: 10.1186/s12862-020-01636-1 (PMC7362552; doi:10.1186/s12862-020-01636-1)
Supplement: Supplementary file 9 — Additional file 9: Table S8. Detailed EdU pulse-chase counts in the trunk neuroectoderm across 0–48 h. [file 12862_2020_1636_MOESM9_ESM.xlsx]

## Sheet: Trunk_analysis
Mother ID	Time (h)	Animal	Segment	Side	#EdU	#Hoescht	#EdU/#Hoescht
M1	0	T01	s1	L	23	71	0.323944
M1	0	T01	s1	R	30	80	0.375		s1 =	ROI 1
M1	0	T02	s1	L	21	65	0.323077		s2 =	ROI 2
M1	0	T02	s1	R	27	72	0.375		s3 =	ROI 3
M1	0	T03	s1	L	37	87	0.425287
M1	0	T03	s1	R	28	83	0.337349
M1	0	T04	s1	L	28	76	0.368421
M1	0	T04	s1	R	35	84	0.416667
M1	0	T05	s1	L	31	70	0.442857
M1	0	T05	s1	R	25	64	0.390625
M1	0	T06	s1	L	28	79	0.35443
M1	0	T06	s1	R	23	85	0.270588
M1	0	T07	s1	L	32	86	0.372093
M1	0	T07	s1	R	24	90	0.266667
M1	0	T08	s1	L	22	77	0.285714
M1	0	T08	s1	R	27	81	0.333333
M2	0	T01	s1	L	45	99	0.454545
M2	0	T01	s1	R	43	97	0.443299
M2	0	T02	s1	L	37	99	0.373737
M2	0	T02	s1	R	30	84	0.357143
M2	0	T03	s1	L	44	93	0.473118
M2	0	T03	s1	R	37	86	0.430233
M2	0	T04	s1	L	32	83	0.385542
M2	0	T04	s1	R	38	99	0.383838
M2	0	T05	s1	L	33	84	0.392857
M2	0	T05	s1	R	26	89	0.292135
M2	0	T06	s1	L	35	88	0.397727
M2	0	T06	s1	R	41	92	0.445652
M3	0	T01	s1	L	20	73	0.273973
M3	0	T01	s1	R	23	73	0.315068
M3	0	T02	s1	L	12	69	0.173913
M3	0	T02	s1	R	16	67	0.238806
M3	0	T03	s1	L	30	82	0.365854
M3	0	T03	s1	R	28	76	0.368421
M3	0	T04	s1	L	28	69	0.405797
M3	0	T04	s1	R	31	74	0.418919
M3	0	T05	s1	L	20	76	0.263158
M3	0	T05	s1	R	28	79	0.35443
M3	0	T06	s1	L	23	71	0.323944
M3	0	T06	s1	R	21	67	0.313433
M1	3	T31	s1	L	44	99	0.444444
M1	3	T31	s1	R	35	91	0.384615
M1	3	T32	s1	L	43	97	0.443299
M1	3	T32	s1	R	39	85	0.458824
M1	3	T33	s1	L	44	109	0.40367
M1	3	T33	s1	R	41	96	0.427083
M1	3	T34	s1	L	44	104	0.423077
M1	3	T34	s1	R	40	106	0.377358
M1	3	T35	s1	L	31	97	0.319588
M1	3	T35	s1	R	27	78	0.346154
M1	3	T36	s1	L	46	104	0.442308
M1	3	T36	s1	R	41	107	0.383178
M1	3	T37	s1	L	49	111	0.441441
M1	3	T37	s1	R	41	97	0.42268
M2	3	T31	s1	L	43	95	0.452632
M2	3	T31	s1	R	45	89	0.505618
M2	3	T32	s1	L	63	125	0.504
M2	3	T32	s1	R	59	113	0.522124
M2	3	T33	s1	L	60	118	0.508475
M2	3	T33	s1	R	67	121	0.553719
M2	3	T34	s1	L	54	98	0.55102
M2	3	T34	s1	R	57	102	0.558824
M2	3	T35	s1	L	45	96	0.46875
M2	3	T35	s1	R	51	107	0.476636
M2	3	T36	s1	L	47	117	0.401709
M2	3	T36	s1	R	45	107	0.420561
M3	3	T31	s1	L	37	83	0.445783
M3	3	T31	s1	R	36	90	0.4
M3	3	T32	s1	L	35	93	0.376344
M3	3	T32	s1	R	39	95	0.410526
M3	3	T33	s1	L	38	87	0.436782
M3	3	T33	s1	R	28	78	0.358974
M3	3	T34	s1	L	31	77	0.402597
M3	3	T34	s1	R	36	82	0.439024
M3	3	T35	s1	L	42	92	0.456522
M3	3	T35	s1	R	35	87	0.402299
M3	3	T36	s1	L	43	90	0.477778
M3	3	T36	s1	R	36	90	0.4
M1	6	T61	s1	L	46	117	0.393162
M1	6	T61	s1	R	38	106	0.358491
M1	6	T62	s1	L	51	115	0.443478
M1	6	T62	s1	R	42	118	0.355932
M1	6	T63	s1	L	44	109	0.40367
M1	6	T63	s1	R	40	98	0.408163
M1	6	T64	s1	L	41	124	0.330645
M1	6	T64	s1	R	44	119	0.369748
M1	6	T65	s1	L	47	111	0.423423
M1	6	T65	s1	R	43	104	0.413462
M2	6	T61	s1	L	79	129	0.612403
M2	6	T61	s1	R	54	113	0.477876
M2	6	T62	s1	L	65	127	0.511811
M2	6	T62	s1	R	71	121	0.586777
M2	6	T63	s1	L	76	122	0.622951
M2	6	T63	s1	R	68	104	0.653846
M2	6	T64	s1	L	57	110	0.518182
M2	6	T64	s1	R	65	120	0.541667
M2	6	T65	s1	L	68	117	0.581197
M2	6	T65	s1	R	65	112	0.580357
M2	6	T66	s1	L	74	127	0.582677
M2	6	T66	s1	R	70	126	0.555556
M3	6	T61	s1	L	48	99	0.484848
M3	6	T61	s1	R	36	91	0.395604
M3	6	T62	s1	L	47	109	0.431193
M3	6	T62	s1	R	46	85	0.541176
M3	6	T63	s1	L	63	109	0.577982
M3	6	T63	s1	R	62	102	0.607843
M3	6	T64	s1	L	49	117	0.418803
M3	6	T64	s1	R	54	113	0.477876
M3	6	T65	s1	L	48	89	0.539326
M3	6	T65	s1	R	50	96	0.520833
M3	6	T66	s1	L	44	91	0.483516
M3	6	T66	s1	R	51	97	0.525773
M1	9	T91	s1	L	58	148	0.391892
M1	9	T91	s1	R	53	150	0.353333
M1	9	T92	s1	L	49	131	0.374046
M1	9	T92	s1	R	51	121	0.421488
M1	9	T93	s1	L	54	148	0.364865
M1	9	T93	s1	R	43	128	0.335938
M1	9	T94	s1	L	64	157	0.407643
M1	9	T94	s1	R	52	149	0.348993
M1	9	T95	s1	L	44	131	0.335878
M1	9	T95	s1	R	41	137	0.29927
M1	9	T96	s1	L	35	81	0.432099
M1	9	T96	s1	R	42	102	0.411765
M1	9	T97	s1	L	75	145	0.517241
M1	9	T97	s1	R	79	158	0.5
M2	9	T91	s1	L	64	134	0.477612
M2	9	T91	s1	R	59	121	0.487603
M2	9	T92	s1	L	89	132	0.674242
M2	9	T92	s1	R	75	112	0.669643
M2	9	T93	s1	L	74	134	0.552239
M2	9	T93	s1	R	67	129	0.51938
M2	9	T94	s1	L	67	136	0.492647
M2	9	T94	s1	R	61	131	0.465649
M3	9	T91	s1	L	53	123	0.430894
M3	9	T91	s1	R	57	127	0.448819
M3	9	T92	s1	L	60	107	0.560748
M3	9	T92	s1	R	58	110	0.527273
M3	9	T93	s1	L	74	113	0.654867
M3	9	T93	s1	R	57	98	0.581633
M3	9	T94	s1	L	54	122	0.442623
M3	9	T94	s1	R	55	119	0.462185
M3	9	T95	s1	L	40	123	0.325203
M3	9	T95	s1	R	42	125	0.336
M3	9	T96	s1	L	60	128	0.46875
M3	9	T96	s1	R	58	115	0.504348
M1	12	T121	s1	L	52	121	0.429752
M1	12	T121	s1	R	43	100	0.43
M1	12	T122	s1	L	47	154	0.305195
M1	12	T122	s1	R	56	149	0.375839
M1	12	T123	s1	L	55	153	0.359477
M1	12	T123	s1	R	66	142	0.464789
M1	12	T124	s1	L	54	149	0.362416
M1	12	T124	s1	R	51	141	0.361702
M1	12	T125	s1	L	49	147	0.333333
M1	12	T125	s1	R	53	156	0.339744
M1	12	T126	s1	L	56	133	0.421053
M1	12	T126	s1	R	51	148	0.344595
M2	12	T121	s1	L	93	171	0.54386
M2	12	T121	s1	R	87	173	0.50289
M2	12	T122	s1	L	83	175	0.474286
M2	12	T122	s1	R	84	185	0.454054
M2	12	T123	s1	L	85	175	0.485714
M2	12	T123	s1	R	72	151	0.476821
M2	12	T124	s1	L	88	188	0.468085
M2	12	T124	s1	R	92	176	0.522727
M2	12	T125	s1	L	85	172	0.494186
M2	12	T125	s1	R	79	186	0.424731
M2	12	T126	s1	L	81	181	0.447514
M2	12	T126	s1	R	88	175	0.502857
M3	12	T121	s1	L	65	135	0.481481
M3	12	T121	s1	R	58	155	0.374194
M3	12	T122	s1	L	57	130	0.438462
M3	12	T122	s1	R	62	128	0.484375
M3	12	T123	s1	L	50	127	0.393701
M3	12	T123	s1	R	50	110	0.454545
M3	12	T124	s1	L	61	121	0.504132
M3	12	T124	s1	R	60	123	0.487805
M3	12	T125	s1	L	66	133	0.496241
M3	12	T125	s1	R	63	147	0.428571
M1	20	T201	s1	L	90	160	0.5625
M1	20	T201	s1	R	75	148	0.506757
M1	20	T202	s1	L	78	172	0.453488
M1	20	T202	s1	R	72	163	0.441718
M1	20	T203	s1	L	72	163	0.441718
M1	20	T203	s1	R	81	170	0.476471
M1	20	T204	s1	L	64	151	0.423841
M1	20	T204	s1	R	55	144	0.381944
M1	20	T205	s1	L	58	155	0.374194
M1	20	T205	s1	R	56	157	0.356688
M1	20	T206	s1	L	76	170	0.447059
M1	20	T206	s1	R	65	167	0.389222
M1	20	T207	s1	L	66	162	0.407407
M1	20	T207	s1	R	63	152	0.414474
M2	20	T201	s1	L	86	178	0.483146
M2	20	T201	s1	R	88	180	0.488889
M2	20	T202	s1	L	97	185	0.524324
M2	20	T202	s1	R	103	190	0.542105
M2	20	T203	s1	L	83	197	0.42132
M2	20	T203	s1	R	88	182	0.483516
M2	20	T204	s1	L	97	208	0.466346
M2	20	T204	s1	R	101	199	0.507538
M2	20	T205	s1	L	91	185	0.491892
M2	20	T205	s1	R	92	194	0.474227
M2	20	T206	s1	L	107	212	0.504717
M2	20	T206	s1	R	98	227	0.431718
M3	20	T201	s1	L	65	155	0.419355
M3	20	T201	s1	R	65	150	0.433333
M3	20	T202	s1	L	57	153	0.372549
M3	20	T202	s1	R	75	168	0.446429
M3	20	T203	s1	L	70	161	0.434783
M3	20	T203	s1	R	74	169	0.43787
M3	20	T204	s1	L	92	161	0.571429
M3	20	T204	s1	R	89	179	0.497207
M3	20	T205	s1	L	76	147	0.517007
M3	20	T205	s1	R	87	165	0.527273
M2	36	T361	s1	L	149	258	0.577519
M2	36	T361	s1	R	122	236	0.516949
M2	36	T362	s1	L	126	235	0.53617
M2	36	T362	s1	R	138	257	0.536965
M2	36	T363	s1	L	157	247	0.635628
M2	36	T363	s1	R	141	255	0.552941
M2	36	T364	s1	L	133	239	0.556485
M2	36	T364	s1	R	142	221	0.642534
M2	36	T365	s1	L	124	263	0.471483
M2	36	T365	s1	R	113	246	0.45935
M2	36	T366	s1	L	135	230	0.586957
M2	36	T366	s1	R	134	235	0.570213
M3	36	T361	s1	L	71	179	0.396648
M3	36	T361	s1	R	67	184	0.36413
M3	36	T362	s1	L	65	149	0.436242
M3	36	T362	s1	R	68	161	0.42236
M3	36	T363	s1	L	91	173	0.526012
M3	36	T363	s1	R	85	168	0.505952
M3	36	T364	s1	L	78	178	0.438202
M3	36	T364	s1	R	76	172	0.44186
M3	36	T365	s1	L	68	177	0.384181
M3	36	T365	s1	R	69	189	0.365079
M2	48	T481	s1	L	164	287	0.571429
M2	48	T481	s1	R	143	267	0.535581
M2	48	T482	s1	L	192	247	0.777328
M2	48	T482	s1	R	187	272	0.6875
M2	48	T483	s1	L	156	276	0.565217
M2	48	T483	s1	R	129	239	0.539749
M2	48	T484	s1	L	191	288	0.663194
M2	48	T484	s1	R	196	292	0.671233
M2	48	T485	s1	L	170	242	0.702479
M2	48	T485	s1	R	167	252	0.662698
M2	48	T486	s1	L	134	256	0.523438
M2	48	T486	s1	R	156	277	0.563177
M3	48	T481	s1	L	142	210	0.67619
M3	48	T481	s1	R	139	241	0.576763
M3	48	T482	s1	L	146	243	0.600823
M3	48	T482	s1	R	139	217	0.640553
M3	48	T483	s1	L	175	257	0.680934
M3	48	T483	s1	R	183	273	0.67033
M3	48	T484	s1	L	207	265	0.781132
M3	48	T484	s1	R	193	246	0.784553
M3	48	T485	s1	L	163	251	0.649402
M3	48	T485	s1	R	166	271	0.612546
M3	48	T486	s1	L	172	277	0.620939
M3	48	T486	s1	R	165	269	0.613383
M1	0	T01	s2	L	18	48	0.375
M1	0	T01	s2	R	14	40	0.35
M1	0	T02	s2	L	18	55	0.327273
M1	0	T02	s2	R	14	55	0.254545
M1	0	T03	s2	L	23	73	0.315068
M1	0	T03	s2	R	20	58	0.344828
M1	0	T04	s2	L	22	51	0.431373
M1	0	T04	s2	R	19	43	0.44186
M1	0	T05	s2	L	7	39	0.179487
M1	0	T05	s2	R	8	43	0.186047
M1	0	T06	s2	L	11	42	0.261905
M1	0	T06	s2	R	6	47	0.12766
M1	0	T07	s2	L	19	55	0.345455
M1	0	T07	s2	R	17	52	0.326923
M1	0	T08	s2	L	12	42	0.285714
M1	0	T08	s2	R	13	45	0.288889
M2	0	T01	s2	L	25	64	0.390625
M2	0	T01	s2	R	17	57	0.298246
M2	0	T02	s2	L	19	63	0.301587
M2	0	T02	s2	R	20	67	0.298507
M2	0	T03	s2	L	20	69	0.289855
M2	0	T03	s2	R	19	72	0.263889
M2	0	T04	s2	L	25	64	0.390625
M2	0	T04	s2	R	28	78	0.358974
M2	0	T05	s2	L	27	63	0.428571
M2	0	T05	s2	R	15	54	0.277778
M2	0	T06	s2	L	24	61	0.393443
M2	0	T06	s2	R	27	67	0.402985
M3	0	T01	s2	L	6	30	0.2
M3	0	T01	s2	R	10	36	0.277778
M3	0	T02	s2	L	9	46	0.195652
M3	0	T02	s2	R	12	40	0.3
M3	0	T03	s2	L	10	42	0.238095
M3	0	T03	s2	R	16	45	0.355556
M3	0	T04	s2	L	11	32	0.34375
M3	0	T04	s2	R	16	46	0.347826
M3	0	T05	s2	L	8	38	0.210526
M3	0	T05	s2	R	11	42	0.261905
M3	0	T06	s2	L	13	39	0.333333
M3	0	T06	s2	R	15	43	0.348837
M1	3	T31	s2	L	30	77	0.38961
M1	3	T31	s2	R	26	74	0.351351
M1	3	T32	s2	L	27	62	0.435484
M1	3	T32	s2	R	21	59	0.355932
M1	3	T33	s2	L	21	76	0.276316
M1	3	T33	s2	R	19	72	0.263889
M1	3	T34	s2	L	23	67	0.343284
M1	3	T34	s2	R	27	75	0.36
M1	3	T35	s2	L	18	54	0.333333
M1	3	T35	s2	R	15	53	0.283019
M1	3	T36	s2	L	29	67	0.432836
M1	3	T36	s2	R	26	80	0.325
M1	3	T37	s2	L	11	65	0.169231
M1	3	T37	s2	R	10	61	0.163934
M2	3	T31	s2	L	25	56	0.446429
M2	3	T31	s2	R	25	62	0.403226
M2	3	T32	s2	L	41	78	0.525641
M2	3	T32	s2	R	32	63	0.507937
M2	3	T33	s2	L	23	64	0.359375
M2	3	T33	s2	R	28	75	0.373333
M2	3	T34	s2	L	23	56	0.410714
M2	3	T34	s2	R	18	67	0.268657
M2	3	T35	s2	L	16	54	0.296296
M2	3	T35	s2	R	21	58	0.362069
M2	3	T36	s2	L	35	74	0.472973
M2	3	T36	s2	R	31	72	0.430556
M3	3	T31	s2	L	19	63	0.301587
M3	3	T31	s2	R	22	58	0.37931
M3	3	T32	s2	L	20	56	0.357143
M3	3	T32	s2	R	25	62	0.403226
M3	3	T33	s2	L	15	45	0.333333
M3	3	T33	s2	R	20	50	0.4
M3	3	T34	s2	L	22	59	0.372881
M3	3	T34	s2	R	20	52	0.384615
M3	3	T35	s2	L	18	46	0.391304
M3	3	T35	s2	R	23	53	0.433962
M3	3	T36	s2	L	23	46	0.5
M3	3	T36	s2	R	26	54	0.481481
M1	6	T61	s2	L	30	77	0.38961
M1	6	T61	s2	R	36	86	0.418605
M1	6	T62	s2	L	21	82	0.256098
M1	6	T62	s2	R	26	77	0.337662
M1	6	T63	s2	L	37	73	0.506849
M1	6	T63	s2	R	27	71	0.380282
M1	6	T64	s2	L	24	90	0.266667
M1	6	T64	s2	R	17	83	0.204819
M1	6	T65	s2	L	25	76	0.328947
M1	6	T65	s2	R	29	85	0.341176
M2	6	T61	s2	L	21	62	0.33871
M2	6	T61	s2	R	27	72	0.375
M2	6	T62	s2	L	37	76	0.486842
M2	6	T62	s2	R	26	67	0.38806
M2	6	T63	s2	L	33	87	0.37931
M2	6	T63	s2	R	39	78	0.5
M2	6	T64	s2	L	34	84	0.404762
M2	6	T64	s2	R	35	85	0.411765
M2	6	T65	s2	L	46	97	0.474227
M2	6	T65	s2	R	33	88	0.375
M2	6	T66	s2	L	30	76	0.394737
M2	6	T66	s2	R	45	85	0.529412
M3	6	T61	s2	L	28	55	0.509091
M3	6	T61	s2	R	20	48	0.416667
M3	6	T62	s2	L	16	49	0.326531
M3	6	T62	s2	R	16	53	0.301887
M3	6	T63	s2	L	13	51	0.254902
M3	6	T63	s2	R	25	67	0.373134
M3	6	T64	s2	L	15	65	0.230769
M3	6	T64	s2	R	22	58	0.37931
M3	6	T65	s2	L	16	53	0.301887
M3	6	T65	s2	R	19	57	0.333333
M3	6	T66	s2	L	27	55	0.490909
M3	6	T66	s2	R	24	59	0.40678
M1	9	T91	s2	L	29	113	0.256637
M1	9	T91	s2	R	27	115	0.234783
M1	9	T92	s2	L	35	89	0.393258
M1	9	T92	s2	R	28	92	0.304348
M1	9	T93	s2	L	37	97	0.381443
M1	9	T93	s2	R	21	80	0.2625
M1	9	T94	s2	L	21	119	0.176471
M1	9	T94	s2	R	24	121	0.198347
M1	9	T95	s2	L	22	88	0.25
M1	9	T95	s2	R	28	105	0.266667
M1	9	T96	s2	L	22	57	0.385965
M1	9	T96	s2	R	28	63	0.444444
M1	9	T97	s2	L	48	108	0.444444
M1	9	T97	s2	R	37	97	0.381443
M2	9	T91	s2	L	27	67	0.402985
M2	9	T91	s2	R	33	74	0.445946
M2	9	T92	s2	L	48	90	0.533333
M2	9	T92	s2	R	37	88	0.420455
M2	9	T93	s2	L	36	84	0.428571
M2	9	T93	s2	R	30	95	0.315789
M2	9	T94	s2	L	42	95	0.442105
M2	9	T94	s2	R	39	93	0.419355
M3	9	T91	s2	L	21	73	0.287671
M3	9	T91	s2	R	27	75	0.36
M3	9	T92	s2	L	33	74	0.445946
M3	9	T92	s2	R	30	83	0.361446
M3	9	T93	s2	L	26	82	0.317073
M3	9	T93	s2	R	25	73	0.342466
M3	9	T94	s2	L	20	82	0.243902
M3	9	T94	s2	R	24	84	0.285714
M3	9	T95	s2	L	18	75	0.24
M3	9	T95	s2	R	16	66	0.242424
M3	9	T96	s2	L	30	81	0.37037
M3	9	T96	s2	R	23	69	0.333333
M1	12	T121	s2	L	27	78	0.346154
M1	12	T121	s2	R	22	74	0.297297
M1	12	T122	s2	L	36	113	0.318584
M1	12	T122	s2	R	38	108	0.351852
M1	12	T123	s2	L	23	90	0.255556
M1	12	T123	s2	R	35	98	0.357143
M1	12	T124	s2	L	37	122	0.303279
M1	12	T124	s2	R	32	127	0.251969
M1	12	T125	s2	L	26	106	0.245283
M1	12	T125	s2	R	31	113	0.274336
M1	12	T126	s2	L	29	111	0.261261
M1	12	T126	s2	R	37	119	0.310924
M2	12	T121	s2	L	56	127	0.440945
M2	12	T121	s2	R	59	134	0.440299
M2	12	T122	s2	L	62	135	0.459259
M2	12	T122	s2	R	51	128	0.398438
M2	12	T123	s2	L	47	107	0.439252
M2	12	T123	s2	R	51	109	0.46789
M2	12	T124	s2	L	67	122	0.54918
M2	12	T124	s2	R	55	118	0.466102
M2	12	T125	s2	L	59	131	0.450382
M2	12	T125	s2	R	51	136	0.375
M2	12	T126	s2	L	66	122	0.540984
M2	12	T126	s2	R	53	128	0.414062
M3	12	T121	s2	L	34	88	0.386364
M3	12	T121	s2	R	34	92	0.369565
M3	12	T122	s2	L	42	89	0.47191
M3	12	T122	s2	R	35	85	0.411765
M3	12	T123	s2	L	30	74	0.405405
M3	12	T123	s2	R	27	76	0.355263
M3	12	T124	s2	L	28	89	0.314607
M3	12	T124	s2	R	36	85	0.423529
M3	12	T125	s2	L	35	102	0.343137
M3	12	T125	s2	R	31	94	0.329787
M1	20	T201	s2	L	58	125	0.464
M1	20	T201	s2	R	48	118	0.40678
M1	20	T202	s2	L	61	103	0.592233
M1	20	T202	s2	R	57	115	0.495652
M1	20	T203	s2	L	51	133	0.383459
M1	20	T203	s2	R	47	124	0.379032
M1	20	T204	s2	L	41	124	0.330645
M1	20	T204	s2	R	36	116	0.310345
M1	20	T205	s2	L	44	115	0.382609
M1	20	T205	s2	R	39	117	0.333333
M1	20	T206	s2	L	60	135	0.444444
M1	20	T206	s2	R	30	113	0.265487
M1	20	T207	s2	L	41	128	0.320312
M1	20	T207	s2	R	32	109	0.293578
M2	20	T201	s2	L	55	146	0.376712
M2	20	T201	s2	R	63	158	0.398734
M2	20	T202	s2	L	60	144	0.416667
M2	20	T202	s2	R	64	156	0.410256
M2	20	T203	s2	L	52	135	0.385185
M2	20	T203	s2	R	46	127	0.362205
M2	20	T204	s2	L	61	165	0.369697
M2	20	T204	s2	R	69	158	0.436709
M2	20	T205	s2	L	53	153	0.346405
M2	20	T205	s2	R	46	152	0.302632
M2	20	T206	s2	L	46	179	0.256983
M2	20	T206	s2	R	59	162	0.364198
M3	20	T201	s2	L	47	119	0.394958
M3	20	T201	s2	R	42	107	0.392523
M3	20	T202	s2	L	41	125	0.328
M3	20	T202	s2	R	44	118	0.372881
M3	20	T203	s2	L	56	129	0.434109
M3	20	T203	s2	R	55	137	0.40146
M3	20	T204	s2	L	55	113	0.486726
M3	20	T204	s2	R	53	140	0.378571
M3	20	T205	s2	L	58	105	0.552381
M3	20	T205	s2	R	55	112	0.491071
M2	36	T361	s2	L	88	177	0.497175
M2	36	T361	s2	R	86	183	0.469945
M2	36	T362	s2	L	84	197	0.426396
M2	36	T362	s2	R	83	192	0.432292
M2	36	T363	s2	L	87	187	0.465241
M2	36	T363	s2	R	91	189	0.481481
M2	36	T364	s2	L	91	165	0.551515
M2	36	T364	s2	R	82	176	0.465909
M2	36	T365	s2	L	71	195	0.364103
M2	36	T365	s2	R	86	188	0.457447
M2	36	T366	s2	L	98	188	0.521277
M2	36	T366	s2	R	97	185	0.524324
M3	36	T361	s2	L	51	122	0.418033
M3	36	T361	s2	R	44	131	0.335878
M3	36	T362	s2	L	52	132	0.393939
M3	36	T362	s2	R	55	126	0.436508
M3	36	T363	s2	L	57	142	0.401408
M3	36	T363	s2	R	42	126	0.333333
M3	36	T364	s2	L	61	138	0.442029
M3	36	T364	s2	R	56	150	0.373333
M3	36	T365	s2	L	46	155	0.296774
M3	36	T365	s2	R	41	160	0.25625
M2	48	T481	s2	L	103	202	0.509901
M2	48	T481	s2	R	106	209	0.507177
M2	48	T482	s2	L	145	224	0.647321
M2	48	T482	s2	R	140	227	0.61674
M2	48	T483	s2	L	101	220	0.459091
M2	48	T483	s2	R	107	217	0.493088
M2	48	T484	s2	L	157	246	0.638211
M2	48	T484	s2	R	155	231	0.670996
M2	48	T485	s2	L	106	222	0.477477
M2	48	T485	s2	R	116	233	0.497854
M2	48	T486	s2	L	111	206	0.538835
M2	48	T486	s2	R	108	209	0.516746
M3	48	T481	s2	L	99	169	0.585799
M3	48	T481	s2	R	97	195	0.497436
M3	48	T482	s2	L	123	212	0.580189
M3	48	T482	s2	R	127	201	0.631841
M3	48	T483	s2	L	129	230	0.56087
M3	48	T483	s2	R	132	238	0.554622
M3	48	T484	s2	L	159	217	0.732719
M3	48	T484	s2	R	150	218	0.688073
M3	48	T485	s2	L	136	214	0.635514
M3	48	T485	s2	R	123	235	0.523404
M3	48	T486	s2	L	121	211	0.57346
M3	48	T486	s2	R	134	208	0.644231
M2	36	T361	s3	L	63	154	0.409091
M2	36	T361	s3	R	66	173	0.381503
M2	36	T362	s3	L	61	165	0.369697
M2	36	T362	s3	R	56	156	0.358974
M2	36	T363	s3	L	58	124	0.467742
M2	36	T363	s3	R	51	139	0.366906
M2	36	T364	s3	L	60	158	0.379747
M2	36	T364	s3	R	69	165	0.418182
M2	36	T365	s3	L	53	148	0.358108
M2	36	T365	s3	R	47	126	0.373016
M2	36	T366	s3	L	52	121	0.429752
M2	36	T366	s3	R	57	123	0.463415
M3	36	T361	s3	L	26	107	0.242991
M3	36	T361	s3	R	25	116	0.215517
M3	36	T362	s3	L	36	124	0.290323
M3	36	T362	s3	R	21	118	0.177966
M3	36	T363	s3	L	21	87	0.241379
M3	36	T363	s3	R	11	87	0.126437
M3	36	T364	s3	L	26	109	0.238532
M3	36	T364	s3	R	33	119	0.277311
M3	36	T365	s3	L	23	101	0.227723
M3	36	T365	s3	R	21	101	0.207921
M2	48	T481	s3	L	64	194	0.329897
M2	48	T481	s3	R	69	187	0.368984
M2	48	T482	s3	L	79	191	0.413613
M2	48	T482	s3	R	79	197	0.401015
M2	48	T483	s3	L	67	166	0.403614
M2	48	T483	s3	R	61	169	0.360947
M2	48	T484	s3	L	82	185	0.443243
M2	48	T484	s3	R	70	181	0.38674
M2	48	T485	s3	L	67	196	0.341837
M2	48	T485	s3	R	53	187	0.283422
M2	48	T486	s3	L	76	154	0.493506
M2	48	T486	s3	R	62	169	0.366864
M3	48	T481	s3	L	60	152	0.394737
M3	48	T481	s3	R	73	169	0.431953
M3	48	T482	s3	L	88	180	0.488889
M3	48	T482	s3	R	90	177	0.508475
M3	48	T483	s3	L	77	174	0.442529
M3	48	T483	s3	R	95	181	0.524862
M3	48	T484	s3	L	95	185	0.513514
M3	48	T484	s3	R	105	196	0.535714
M3	48	T485	s3	L	73	161	0.453416
M3	48	T485	s3	R	74	144	0.513889
M3	48	T486	s3	L	76	172	0.44186
M3	48	T486	s3	R	81	185	0.437838
